# Supplementary material for: m7GHub V2.0: an updated database for decoding the N7-methylguanosine (m7G) epitranscriptome
Source: Nucleic Acids Res. 2023 Oct 9;52(D1):D203–12. doi: 10.1093/nar/gkad789 (PMC10767970; doi:10.1093/nar/gkad789)
Supplement: gkad789_Supplemental_Files [file gkad789_supplemental_files.zip]

Archive with 2 entries (2 files):
- Supplementary information.docx
- Supplementary Table S1-S3.xlsx
