# Supplementary material for: m7GHub V2.0: an updated database for decoding the N7-methylguanosine (m7G) epitranscriptome
Source: Nucleic Acids Res. 2023 Oct 9;52(D1):D203–12. doi: 10.1093/nar/gkad789 (PMC10767970; doi:10.1093/nar/gkad789)
Supplement: gkad789_Supplemental_Files [file gkad789_supplemental_files.zip › Supplementary Table S1-S3.xlsx]

## Sheet: Table S1
Table S1 Experimentally validated m7G modification sites collected from high-throughput sequencing (NGS) techniques
Experiment ID	Paper Name	Journal	Pubmed ID	GSE	GSM	Technique	Resolution	Species	Cell Line	Treatment	Sample
m7G_experiment_1	Transcriptome-wide Mapping of Internal N 7-Methylguanosine Methylome in Mammalian mRNA	Mol Cell	31031084	GSE112276	GSM3447822	m7G-seq	1bp	Homo sapiens	HeLa	Ctrl	Input-rep1
m7G_experiment_2	Transcriptome-wide Mapping of Internal N 7-Methylguanosine Methylome in Mammalian mRNA	Mol Cell	31031084	GSE112276	GSM3447823	m7G-seq	1bp	Homo sapiens	HeLa	Ctrl	Input-rep2
m7G_experiment_3	Transcriptome-wide Mapping of Internal N 7-Methylguanosine Methylome in Mammalian mRNA	Mol Cell	31031084	GSE112276	GSM3447826	m7G-seq	1bp	Homo sapiens	HeLa	Ctrl	before_pulldown-rep1
m7G_experiment_4	Transcriptome-wide Mapping of Internal N 7-Methylguanosine Methylome in Mammalian mRNA	Mol Cell	31031084	GSE112276	GSM3447827	m7G-seq	1bp	Homo sapiens	HeLa	Ctrl	before_pulldown-rep2
m7G_experiment_5	Transcriptome-wide Mapping of Internal N 7-Methylguanosine Methylome in Mammalian mRNA	Mol Cell	31031084	GSE112276	GSM3447830	m7G-seq	1bp	Homo sapiens	HeLa	Ctrl	pulldown-rep1
m7G_experiment_6	Transcriptome-wide Mapping of Internal N 7-Methylguanosine Methylome in Mammalian mRNA	Mol Cell	31031084	GSE112276	GSM3447831	m7G-seq	1bp	Homo sapiens	HeLa	Ctrl	pulldown-rep2
m7G_experiment_7	Transcriptome-wide Mapping of Internal N 7-Methylguanosine Methylome in Mammalian mRNA	Mol Cell	31031084	GSE112276	GSM3447824	m7G-seq	1bp	Homo sapiens	HepG2	Ctrl	Input-rep1
m7G_experiment_8	Transcriptome-wide Mapping of Internal N 7-Methylguanosine Methylome in Mammalian mRNA	Mol Cell	31031084	GSE112276	GSM3447825	m7G-seq	1bp	Homo sapiens	HepG2	Ctrl	Input-rep2
m7G_experiment_9	Transcriptome-wide Mapping of Internal N 7-Methylguanosine Methylome in Mammalian mRNA	Mol Cell	31031084	GSE112276	GSM3447828	m7G-seq	1bp	Homo sapiens	HepG2	Ctrl	before_pulldown-rep1
m7G_experiment_10	Transcriptome-wide Mapping of Internal N 7-Methylguanosine Methylome in Mammalian mRNA	Mol Cell	31031084	GSE112276	GSM3447829	m7G-seq	1bp	Homo sapiens	HepG2	Ctrl	before_pulldown-rep2
m7G_experiment_11	Transcriptome-wide Mapping of Internal N 7-Methylguanosine Methylome in Mammalian mRNA	Mol Cell	31031084	GSE112276	GSM3447832	m7G-seq	1bp	Homo sapiens	HepG2	Ctrl	pulldown-rep1
m7G_experiment_12	Transcriptome-wide Mapping of Internal N 7-Methylguanosine Methylome in Mammalian mRNA	Mol Cell	31031084	GSE112276	GSM3447833	m7G-seq	1bp	Homo sapiens	HepG2	Ctrl	pulldown-rep2
m7G_experiment_13	Transcriptome-wide Mapping of Internal N 7-Methylguanosine Methylome in Mammalian mRNA	Mol Cell	31031084	GSE112276	GSM3449470	m7G-MeRIP-seq	~150bp	Homo sapiens	HeLa	Ctrl	MBL-HeLa-input-rep1
m7G_experiment_14	Transcriptome-wide Mapping of Internal N 7-Methylguanosine Methylome in Mammalian mRNA	Mol Cell	31031084	GSE112276	GSM3449471	m7G-MeRIP-seq	~150bp	Homo sapiens	HeLa	Ctrl	MBL-HeLa-input-rep2
m7G_experiment_15	Transcriptome-wide Mapping of Internal N 7-Methylguanosine Methylome in Mammalian mRNA	Mol Cell	31031084	GSE112276	GSM3449472	m7G-MeRIP-seq	~150bp	Homo sapiens	HeLa	Ctrl	MBL-HeLa-IP-rep1
m7G_experiment_16	Transcriptome-wide Mapping of Internal N 7-Methylguanosine Methylome in Mammalian mRNA	Mol Cell	31031084	GSE112276	GSM3449473	m7G-MeRIP-seq	~150bp	Homo sapiens	HeLa	Ctrl	MBL-HeLa-IP-rep2
m7G_experiment_17	Transcriptome-wide Mapping of Internal N 7-Methylguanosine Methylome in Mammalian mRNA	Mol Cell	31031084	GSE112276	GSM3449476	m7G-MeRIP-seq	~150bp	Homo sapiens	HepG2	Ctrl	MBL-HepG2-input-rep1
m7G_experiment_18	Transcriptome-wide Mapping of Internal N 7-Methylguanosine Methylome in Mammalian mRNA	Mol Cell	31031084	GSE112276	GSM3449477	m7G-MeRIP-seq	~150bp	Homo sapiens	HepG2	Ctrl	MBL-HepG2-input-rep2
m7G_experiment_19	Transcriptome-wide Mapping of Internal N 7-Methylguanosine Methylome in Mammalian mRNA	Mol Cell	31031084	GSE112276	GSM3449478	m7G-MeRIP-seq	~150bp	Homo sapiens	HepG2	Ctrl	MBL-HepG2-IP-rep1
m7G_experiment_20	Transcriptome-wide Mapping of Internal N 7-Methylguanosine Methylome in Mammalian mRNA	Mol Cell	31031084	GSE112276	GSM3449479	m7G-MeRIP-seq	~150bp	Homo sapiens	HepG2	Ctrl	MBL-HepG2-IP-rep2
m7G_experiment_21	Transcriptome-wide Mapping of Internal N 7-Methylguanosine Methylome in Mammalian mRNA	Mol Cell	31031084	GSE112276	GSM3449480	m7G-MeRIP-seq	~150bp	Homo sapiens	HEK293T	Ctrl	MBL-HEK293T-input-rep1
m7G_experiment_22	Transcriptome-wide Mapping of Internal N 7-Methylguanosine Methylome in Mammalian mRNA	Mol Cell	31031084	GSE112276	GSM3449481	m7G-MeRIP-seq	~150bp	Homo sapiens	HEK293T	Ctrl	MBL-HEK293T-input-rep2
m7G_experiment_23	Transcriptome-wide Mapping of Internal N 7-Methylguanosine Methylome in Mammalian mRNA	Mol Cell	31031084	GSE112276	GSM3449482	m7G-MeRIP-seq	~150bp	Homo sapiens	HEK293T	Ctrl	MBL-HEK293T-IP-rep1
m7G_experiment_24	Transcriptome-wide Mapping of Internal N 7-Methylguanosine Methylome in Mammalian mRNA	Mol Cell	31031084	GSE112276	GSM3449483	m7G-MeRIP-seq	~150bp	Homo sapiens	HEK293T	Ctrl	MBL-HEK293T-IP-rep2
m7G_experiment_25	Transcriptome-wide Mapping of Internal N 7-Methylguanosine Methylome in Mammalian mRNA	Mol Cell	31031084	GSE112276	GSM3449484	m7G-MeRIP-seq	~150bp	Mus musculus	mECS	Ctrl	MBL-mESC-input-rep1
m7G_experiment_26	Transcriptome-wide Mapping of Internal N 7-Methylguanosine Methylome in Mammalian mRNA	Mol Cell	31031084	GSE112276	GSM3449485	m7G-MeRIP-seq	~150bp	Mus musculus	mECS	Ctrl	MBL-mESC-input-rep2
m7G_experiment_27	Transcriptome-wide Mapping of Internal N 7-Methylguanosine Methylome in Mammalian mRNA	Mol Cell	31031084	GSE112276	GSM3449486	m7G-MeRIP-seq	~150bp	Mus musculus	mECS	Ctrl	MBL-mECS-IP-rep1
m7G_experiment_28	Transcriptome-wide Mapping of Internal N 7-Methylguanosine Methylome in Mammalian mRNA	Mol Cell	31031084	GSE112276	GSM3449487	m7G-MeRIP-seq	~150bp	Mus musculus	mECS	Ctrl	MBL-mECS-IP-rep2
m7G_experiment_29	Transcriptome-wide Mapping of Internal N 7-Methylguanosine Methylome in Mammalian mRNA	Mol Cell	31031084	GSE112276	GSM3449488	m7G-MeRIP-seq	~150bp	Mus musculus	MEF	Ctrl	MBL-MEF-input-rep1
m7G_experiment_30	Transcriptome-wide Mapping of Internal N 7-Methylguanosine Methylome in Mammalian mRNA	Mol Cell	31031084	GSE112276	GSM3449489	m7G-MeRIP-seq	~150bp	Mus musculus	MEF	Ctrl	MBL-MEF-input-rep2
m7G_experiment_31	Transcriptome-wide Mapping of Internal N 7-Methylguanosine Methylome in Mammalian mRNA	Mol Cell	31031084	GSE112276	GSM3449490	m7G-MeRIP-seq	~150bp	Mus musculus	MEF	Ctrl	MBL-MEF-IP-rep1
m7G_experiment_32	Transcriptome-wide Mapping of Internal N 7-Methylguanosine Methylome in Mammalian mRNA	Mol Cell	31031084	GSE112276	GSM3449491	m7G-MeRIP-seq	~150bp	Mus musculus	MEF	Ctrl	MBL-MEF-IP-rep2
m7G_experiment_33	Detection of internal N7-methylguanosine (m7G) RNA modifications by mutational profiling sequencing	Nucleic Acids Res	31504776	GSE121927	GSE121927_human_tRNA_out.txt.gz	m7G-MaP-seq	1bp	Homo sapiens	HeLa	Ctrl	GSE121927_human_tRNA_out.txt.gz
m7G_experiment_34	Detection of internal N7-methylguanosine (m7G) RNA modifications by mutational profiling sequencing	Nucleic Acids Res	31504776	GSE121927	GSE121927_hela_wt_rrna_out.txt.gz	m7G-MaP-seq	1bp	Homo sapiens	HeLa	Ctrl	GSE121927_hela_wt_rrna_out.txt.gz
m7G_experiment_35	Detection of internal N7-methylguanosine (m7G) RNA modifications by mutational profiling sequencing	Nucleic Acids Res	31504776	GSE121927	GSE121927_coli_mrna_rrna_out.txt.gz	m7G-MaP-seq	1bp	Escherichia coli	BW25113	Ctrl	GSE121927_coli_mrna_rrna_out.txt.gz
m7G_experiment_36	Detection of internal N7-methylguanosine (m7G) RNA modifications by mutational profiling sequencing	Nucleic Acids Res	31504776	GSE121927	GSE121927_srsmg_coli_out.txt.gz	m7G-MaP-seq	1bp	Escherichia coli	BW25113	Ctrl	GSE121927_srsmg_coli_out.txt.gz
m7G_experiment_37	Detection of internal N7-methylguanosine (m7G) RNA modifications by mutational profiling sequencing	Nucleic Acids Res	31504776	GSE121927	GSE121927_swt_coli_out.txt.gz	m7G-MaP-seq	1bp	Escherichia coli	BW25113	Ctrl	GSE121927_swt_coli_out.txt.gz
m7G_experiment_38	Detection of internal N7-methylguanosine (m7G) RNA modifications by mutational profiling sequencing	Nucleic Acids Res	31504776	GSE121927	GSE121927_ara_wt_rrna_out.txt.gz	m7G-MaP-seq	1bp	Arabidopsis thaliana	Columbia-0	Ctrl	GSE121927_ara_wt_rrna_out.txt.gz
m7G_experiment_39	Detection of internal N7-methylguanosine (m7G) RNA modifications by mutational profiling sequencing	Nucleic Acids Res	31504776	GSE121927	GSE121927_arabidopsis_tRNA_out.txt.gz	m7G-MaP-seq	1bp	Arabidopsis thaliana	Columbia-0	Ctrl	GSE121927_arabidopsis_tRNA_out.txt.gz
m7G_experiment_40	Detection of internal N7-methylguanosine (m7G) RNA modifications by mutational profiling sequencing	Nucleic Acids Res	31504776	GSE121927	GSE121927_yeast_mrna_rrna_out.txt.gz	m7G-MaP-seq	1bp	Saccharomyces cerevisiae	BY4741	Ctrl	GSE121927_yeast_mrna_rrna_out.txt.gz
m7G_experiment_41	Detection of internal N7-methylguanosine (m7G) RNA modifications by mutational profiling sequencing	Nucleic Acids Res	31504776	GSE121927	GSE121927_yeast_tRNA_out.txt.gz	m7G-MaP-seq	1bp	Saccharomyces cerevisiae	BY4741	Ctrl	GSE121927_yeast_tRNA_out.txt.gz
m7G_experiment_42	Detection of internal N7-methylguanosine (m7G) RNA modifications by mutational profiling sequencing	Nucleic Acids Res	31504776	GSE121927	GSE121927_yeast_wt_rrna_out.txt.gz	m7G-MaP-seq	1bp	Saccharomyces cerevisiae	BY4741	Ctrl	GSE121927_yeast_wt_rrna_out.txt.gz
m7G_experiment_43	Mapping the m1A, m5C, m6A and m7G methylation atlas in zebrafish brain under hypoxic conditions by MeRIP-seq	BMC Genomics	35135476	GSE194284	GSM5832284	m7G-MeRIP-seq	~150bp	Danio rerio	Brain	Hypoxia	m7G_Hypoxia_Input
m7G_experiment_44	Mapping the m1A, m5C, m6A and m7G methylation atlas in zebrafish brain under hypoxic conditions by MeRIP-seq	BMC Genomics	35135476	GSE194284	GSM5832285	m7G-MeRIP-seq	~150bp	Danio rerio	Brain	Hypoxia	m7G_Hypoxia_IP
m7G_experiment_45	Mapping the m1A, m5C, m6A and m7G methylation atlas in zebrafish brain under hypoxic conditions by MeRIP-seq	BMC Genomics	35135476	GSE194284	GSM5832286	m7G-MeRIP-seq	~150bp	Danio rerio	Brain	Normoxia	m7G_Normoxia_Input
m7G_experiment_46	Mapping the m1A, m5C, m6A and m7G methylation atlas in zebrafish brain under hypoxic conditions by MeRIP-seq	BMC Genomics	35135476	GSE194284	GSM5832287	m7G-MeRIP-seq	~150bp	Danio rerio	Brain	Normoxia	m7G_Normoxia_IP
m7G_experiment_47	N7-methylguanosine modification of lncRNAs in a rat model of hypoxic pulmonary hypertension: a comprehensive analysis	BMC Genomics	34996349	GSE182054	GSM5516997	m7G-MeRIP-seq	~150bp	Rattus norvegicus	Lung	Hypoxic Pulmonary Hypertension	HPH2 IP
m7G_experiment_48	N7-methylguanosine modification of lncRNAs in a rat model of hypoxic pulmonary hypertension: a comprehensive analysis	BMC Genomics	34996349	GSE182054	GSM5516998	m7G-MeRIP-seq	~150bp	Rattus norvegicus	Lung	Hypoxic Pulmonary Hypertension	HPH2 Input
m7G_experiment_49	N7-methylguanosine modification of lncRNAs in a rat model of hypoxic pulmonary hypertension: a comprehensive analysis	BMC Genomics	34996349	GSE182054	GSM5516999	m7G-MeRIP-seq	~150bp	Rattus norvegicus	Lung	Hypoxic Pulmonary Hypertension	HPH3 IP
m7G_experiment_50	N7-methylguanosine modification of lncRNAs in a rat model of hypoxic pulmonary hypertension: a comprehensive analysis	BMC Genomics	34996349	GSE182054	GSM5517000	m7G-MeRIP-seq	~150bp	Rattus norvegicus	Lung	Hypoxic Pulmonary Hypertension	HPH3 Input
m7G_experiment_51	N7-methylguanosine modification of lncRNAs in a rat model of hypoxic pulmonary hypertension: a comprehensive analysis	BMC Genomics	34996349	GSE182054	GSM5517001	m7G-MeRIP-seq	~150bp	Rattus norvegicus	Lung	Hypoxic Pulmonary Hypertension	HPH4 IP
m7G_experiment_52	N7-methylguanosine modification of lncRNAs in a rat model of hypoxic pulmonary hypertension: a comprehensive analysis	BMC Genomics	34996349	GSE182054	GSM5517002	m7G-MeRIP-seq	~150bp	Rattus norvegicus	Lung	Hypoxic Pulmonary Hypertension	HPH4 Input
m7G_experiment_53	N7-methylguanosine modification of lncRNAs in a rat model of hypoxic pulmonary hypertension: a comprehensive analysis	BMC Genomics	34996349	GSE182054	GSM5517003	m7G-MeRIP-seq	~150bp	Rattus norvegicus	Lung	Ctrl	N1 IP
m7G_experiment_54	N7-methylguanosine modification of lncRNAs in a rat model of hypoxic pulmonary hypertension: a comprehensive analysis	BMC Genomics	34996349	GSE182054	GSM5517004	m7G-MeRIP-seq	~150bp	Rattus norvegicus	Lung	Ctrl	N1 Input
m7G_experiment_55	N7-methylguanosine modification of lncRNAs in a rat model of hypoxic pulmonary hypertension: a comprehensive analysis	BMC Genomics	34996349	GSE182054	GSM5517005	m7G-MeRIP-seq	~150bp	Rattus norvegicus	Lung	Ctrl	N2 IP
m7G_experiment_56	N7-methylguanosine modification of lncRNAs in a rat model of hypoxic pulmonary hypertension: a comprehensive analysis	BMC Genomics	34996349	GSE182054	GSM5517006	m7G-MeRIP-seq	~150bp	Rattus norvegicus	Lung	Ctrl	N2 Input
m7G_experiment_57	N7-methylguanosine modification of lncRNAs in a rat model of hypoxic pulmonary hypertension: a comprehensive analysis	BMC Genomics	34996349	GSE182054	GSM5517007	m7G-MeRIP-seq	~150bp	Rattus norvegicus	Lung	Ctrl	N3 IP
m7G_experiment_58	N7-methylguanosine modification of lncRNAs in a rat model of hypoxic pulmonary hypertension: a comprehensive analysis	BMC Genomics	34996349	GSE182054	GSM5517008	m7G-MeRIP-seq	~150bp	Rattus norvegicus	Lung	Ctrl	N3 Input
m7G_experiment_59	Transcriptome Profiling of N7-Methylguanosine Modification of Messenger RNA in Drug-Resistant Acute Myeloid Leukemia	Front Oncol	35865472	GSE201096	GSM6050582	m7G-MeRIP-seq	~150bp	Homo sapiens	HL-60	Ctrl	HL-60_Input
m7G_experiment_60	Transcriptome Profiling of N7-Methylguanosine Modification of Messenger RNA in Drug-Resistant Acute Myeloid Leukemia	Front Oncol	35865472	GSE201096	GSM6050583	m7G-MeRIP-seq	~150bp	Homo sapiens	HL-60	Ctrl	HL-60_IP
m7G_experiment_61	Transcriptome Profiling of N7-Methylguanosine Modification of Messenger RNA in Drug-Resistant Acute Myeloid Leukemia	Front Oncol	35865472	GSE201096	GSM6050584	m7G-MeRIP-seq	~150bp	Homo sapiens	HL60/MX2	Ctrl	HL60/MX2_Input
m7G_experiment_62	Transcriptome Profiling of N7-Methylguanosine Modification of Messenger RNA in Drug-Resistant Acute Myeloid Leukemia	Front Oncol	35865472	GSE201096	GSM6050585	m7G-MeRIP-seq	~150bp	Homo sapiens	HL60/MX2	Ctrl	HL60/MX2_IP
m7G_experiment_63	Dynamic methylome of internal mRNA N7-methylguanosine and its regulatory rol	Cell Res	31520064	31520064	CRR041707	m7G-miCLIP-seq	~30	Homo sapiens	HeLa	Ctrl	miCLIP_HeLa_mRNA-rep1
m7G_experiment_64	Dynamic methylome of internal mRNA N7-methylguanosine and its regulatory rol	Cell Res	31520064	31520064	CRR041708	m7G-miCLIP-seq	~30	Homo sapiens	HeLa	Ctrl	miCLIP_HeLa_mRNA-rep2
m7G_experiment_65	Dynamic methylome of internal mRNA N7-methylguanosine and its regulatory rol	Cell Res	31520064	31520064	CRR041709	m7G-miCLIP-seq	~30	Homo sapiens	HEK293T	Ctrl	miCLIP_293T_mRNA-rep1
m7G_experiment_66	Dynamic methylome of internal mRNA N7-methylguanosine and its regulatory rol	Cell Res	31520064	31520064	CRR041710	m7G-miCLIP-seq	~30	Homo sapiens	HEK293T	Ctrl	miCLIP_293T_mRNA-rep2
m7G_experiment_67	Dynamic methylome of internal mRNA N7-methylguanosine and its regulatory rol	Cell Res	31520064	31520064	CRR041711	m7G-miCLIP-seq	~30	Mus musculus	mECS	Ctrl	miCLIP_mESC_mRNA-rep1
m7G_experiment_68	Dynamic methylome of internal mRNA N7-methylguanosine and its regulatory rol	Cell Res	31520064	31520064	CRR041712	m7G-miCLIP-seq	~30	Mus musculus	mECS	Ctrl	miCLIP_mESC_mRNA-rep2
m7G_experiment_69	Dynamic methylome of internal mRNA N7-methylguanosine and its regulatory rol	Cell Res	31520064	31520064	CRR041713	m7G-miCLIP-seq	~30	Mus musculus	Brain	Ctrl	miCLIP_MouseBrain_mRNA-rep1
m7G_experiment_70	Dynamic methylome of internal mRNA N7-methylguanosine and its regulatory rol	Cell Res	31520064	31520064	CRR041714	m7G-miCLIP-seq	~30	Mus musculus	Brain	Ctrl	miCLIP_MouseBrain_mRNA-rep2
m7G_experiment_71	Dynamic methylome of internal mRNA N7-methylguanosine and its regulatory rol	Cell Res	31520064	31520064	CRR041715	m7G-miCLIP-seq	~30	Homo sapiens	HEK293T	HeatShock	miCLIP_293T_HeatShock_mRNA-rep1
m7G_experiment_72	Dynamic methylome of internal mRNA N7-methylguanosine and its regulatory rol	Cell Res	31520064	31520064	CRR041716	m7G-miCLIP-seq	~30	Homo sapiens	HEK293T	HeatShock	miCLIP_293T_HeatShock_mRNA-rep2
m7G_experiment_73	Dynamic methylome of internal mRNA N7-methylguanosine and its regulatory rol	Cell Res	31520064	31520064	CRR041717	m7G-miCLIP-seq	~30	Homo sapiens	HEK293T	Oxidative Stress	miCLIP_293T_OxidativeStress_mRNA-rep1
m7G_experiment_74	Dynamic methylome of internal mRNA N7-methylguanosine and its regulatory rol	Cell Res	31520064	31520064	CRR041718	m7G-miCLIP-seq	~30	Homo sapiens	HEK293T	Oxidative Stress	miCLIP_293T_OxidativeStress_mRNA-rep2
humam_m5U_experiment1	FICC-Seq: a method for enzyme-specified profiling of methyl-5-uridine in cellular RNA	Nucleic Acids Res	31361898	GSE109183	miCLIP	Homo sapiens	HEK293	Ctrl
humam_m5U_experiment2	FICC-Seq: a method for enzyme-specified profiling of methyl-5-uridine in cellular RNA	Nucleic Acids Res	31361898	GSE109184	FICC-Seq	Homo sapiens	HEK293	Ctrl
humam_m5U_experiment3	FICC-Seq: a method for enzyme-specified profiling of methyl-5-uridine in cellular RNA	Nucleic Acids Res	31361898	GSE109183	FICC-Seq	Homo sapiens	HAP1	Ctrl
humam_2'-O_experiment1	Nm-seq maps 2′-O-methylation sites in Homo sapiens mRNA with base precision	Nat Methods	28504680	GSE90164	Nm-seq	Homo sapiens	HeLa	Ctrl
humam_2'-O_experiment2	Nm-seq maps 2′-O-methylation sites in Homo sapiens mRNA with base precision	Nat Methods	28504680	GSE90165	Nm-seq	Homo sapiens	HEK293T	Ctrl
humam_m6Am_experiment1	Identification of the m6Am Methyltransferase PCIF1 Reveals the Location and Functions of m6Am in the Transcriptome.	Mol Cell	31279658	GSE122948	miCLIP	Homo sapiens	HEK293T	Ctrl
humam_m6Am_experiment2	Reversible methylation of m6Am in the 5' cap controls mRNA stability	Nature	28002401	GSE78040	miCLIP	Homo sapiens	HEK293T	Ctrl
humam_m6Am_experiment3	Single-nucleotide-resolution mapping of m6A and m6Am throughout the transcriptome	Nat Methods	26121403	GSE63753	miCLIP	Homo sapiens	HEK293	sysy antinbody
humam_m6Am_experiment4	Single-nucleotide-resolution mapping of m6A and m6Am throughout the transcriptome	Nat Methods	26121403	GSE63753	miCLIP	Homo sapiens	HEK293	Ctrl
humam_m7G_experiment1	Transcriptome-wide Mapping of Internal N7-Methylguanosine Methylome in Mammalian mRNA	Mol Cell	31031084	GSE112276	m7G-seq	Homo sapiens	HeLa	Ctrl
humam_m7G_experiment2	Transcriptome-wide Mapping of Internal N7-Methylguanosine Methylome in Mammalian mRNA	Mol Cell	31031084	GSE112276	m7G-seq	Homo sapiens	HepG2	Ctrl
humam_m7G_experiment3	Dynamic methylome of internal mRNA N7-methylguanosine and its regulatory role in translation	Cell Res	31520064	CRA001302	m7G-miCLIP-Seq	Homo sapiens	Hela	Ctrl
humam_m7G_experiment4	Dynamic methylome of internal mRNA N7-methylguanosine and its regulatory role in translation	Cell Res	31520064	CRA001302	m7G-miCLIP-Seq	Homo sapiens	HEK293T	RppH
humam_m7G_experiment5	Dynamic methylome of internal mRNA N7-methylguanosine and its regulatory role in translation	Cell Res	31520064	CRA001302	m7G-miCLIP-Seq	Homo sapiens	HEK293T	TAP

## Sheet: Table S2
Table S2 Direct RNA sequencing samples collected in m7GHub v2.0
Experiment ID	Paper Name	Journal	Pubmed ID	GEO Database	Sample Name	Cell Line/Tissue	Condition	Species	File Type	Software
ONT_experiment_1	A plant-like mechanism coupling m6A reading to polyadenylation safeguards transcriptome integrity and developmental gene partitioning in Toxoplasma	Elife	34263725	PRJNA705300	SRR13799551	seedlings	Ctrl	Arabidopsis thaliana	fastq	ELIGOS
ONT_experiment_2	A plant-like mechanism coupling m6A reading to polyadenylation safeguards transcriptome integrity and developmental gene partitioning in Toxoplasma	Elife	34263725	PRJNA705300	SRR13799559	seedlings	CPSF30 mutant	Arabidopsis thaliana	fastq	ELIGOS
ONT_experiment_3	A plant-like mechanism coupling m6A reading to polyadenylation safeguards transcriptome integrity and developmental gene partitioning in Toxoplasma	Elife	34263725	PRJNA705300	SRR13799560	seedlings	FIP37 mutant	Arabidopsis thaliana	fastq	ELIGOS
ONT_experiment_4	Bulinus truncatus transcriptome – a resource to enable molecular studies of snail and schistosome biology	Curr Res Parasitol Vector Borne Dis	35284899	PRJNA680620	SRR13164753	snail	Ctrl	Bulinus truncatus	fastq	ELIGOS
ONT_experiment_5	Nakaseomyces nivariensis strain:CBS 9983 Genome sequencing and assembly			PRJNA686979	SRR13282661	C. nivariensis	Ctrl	Candida nivariensis	fastq	ELIGOS
ONT_experiment_6	Comparative genomics of muskmelon reveals a potential role for retrotransposons in the modification of gene expression	Commun Biol	32792560	PRJNA603129	SRR10964765	shoot apex	Ctrl	Cucumis melo	fastq	ELIGOS
ONT_experiment_7	Comparative genomics of muskmelon reveals a potential role for retrotransposons in the modification of gene expression	Commun Biol	32792560	PRJNA603129	SRR10964766	leaves	powdery mildew	Cucumis melo	fastq	ELIGOS
ONT_experiment_8	Comparative genomics of muskmelon reveals a potential role for retrotransposons in the modification of gene expression	Commun Biol	32792560	PRJNA603129	SRR10964655	seedlings	etiolated	Cucumis melo	fastq	ELIGOS
ONT_experiment_9	Splicing Kinetics and Coordination Revealed by Direct Nascent RNA Sequencing through Nanopores	Mol Cell	31839405	PRJNA507789	SRR8932668	S2	PlaB	Drosophila melanogaster	fastq	ELIGOS
ONT_experiment_10	Splicing Kinetics and Coordination Revealed by Direct Nascent RNA Sequencing through Nanopores	Mol Cell	31839405	PRJNA507789	SRR8932667	S2	PlaB	Drosophila melanogaster	fastq	ELIGOS
ONT_experiment_11	Splicing Kinetics and Coordination Revealed by Direct Nascent RNA Sequencing through Nanopores	Mol Cell	31839405	PRJNA507789	SRR8932666	S2	PlaB	Drosophila melanogaster	fastq	ELIGOS
ONT_experiment_12	Splicing Kinetics and Coordination Revealed by Direct Nascent RNA Sequencing through Nanopores	Mol Cell	31839405	PRJNA507789	SRR8932665	S2	Ctrl	Drosophila melanogaster	fastq	ELIGOS
ONT_experiment_13	Splicing Kinetics and Coordination Revealed by Direct Nascent RNA Sequencing through Nanopores	Mol Cell	31839405	PRJNA507789	SRR8932664	S2	Ctrl	Drosophila melanogaster	fastq	ELIGOS
ONT_experiment_14	Genomic and Transcriptomic Survey Provides New Insight into the Organization and Transposition Activity of Highly Expressed LTR Retrotransposons of Sunflower (Helianthus annuus L.)	Int J Mol Sci	33297579	PRJNA681689	SRR13170453	seedlings	5 days old	Helianthus annuus	fastq	ELIGOS
ONT_experiment_15				PRJNA632538	SRR11991303_hvo_notex		Ctrl	Haloferax volcanii	fast5	ELIGOS/Tombo
ONT_experiment_16				PRJNA632538	SRR11991304_hvo_tex		TEX-treated	Haloferax volcanii	fast5	ELIGOS/Tombo
ONT_experiment_17				PRJNA632538	SRR11991305_pfu_tex		TEX-treated	Pyrococcus furiosus	fast5	ELIGOS/Tombo
ONT_experiment_18				PRJNA632538	SRR11991306_pfu_notex		Ctrl	Pyrococcus furiosus	fast5	ELIGOS/Tombo
ONT_experiment_19				PRJNA632538	SRR11991307_ecoli_tex		TEX-treated	Escherichia coli	fast5	ELIGOS/Tombo
ONT_experiment_20				PRJNA632538	SRR11951262_ecoli_notex		Ctrl	Escherichia coli	fast5	ELIGOS/Tombo
ONT_experiment_21	Profiling of circular RNA N6-methyladenosine in moso bamboo (Phyllostachys edulis) using nanopore-based direct RNA sequencing	J Integr Plant Biol	32735361	PRJNA613867	SRR11411446	seedlings	Ctrl	Phyllostachys edulis	fast5	ELIGOS/Tombo
ONT_experiment_22	Transposon-Mediated Horizontal Transfer of the Host-Specific Virulence Protein ToxA between Three Fungal Wheat Pathogens	mBio	31506307	PRJNA505097	SRR8526158_basecalled_CS10_DRS_II	CS10	vitro-cultured	Bipolaris sorokiniana	fast5	ELIGOS/Tombo
ONT_experiment_23				PRJNA517295	SRR12881185_poplar_guppy_recall	Secondary xylem	6 weeks	Populus trichocarpa	fast5	ELIGOS/Tombo
ONT_experiment_24				PRJNA517295	SRR12822922_Ptr-WT-SDX-20200827	Secondary xylem	6 weeks	Populus trichocarpa	fast5	ELIGOS/Tombo
ONT_experiment_25	Direct RNA Sequencing of the Coding Complete Influenza A Virus Genome	Sci Rep	30258076	PRJNA449380	SRR6973624		embyonated chicken eggs	Influenza A virus	fastq	ELIGOS
ONT_experiment_26	Direct RNA Sequencing of the Coding Complete Influenza A Virus Genome	Sci Rep	30258076	PRJNA449380	SRR6973623		embyonated chicken eggs	Influenza A virus	fastq	ELIGOS
ONT_experiment_27	A Novel Full-Length Transcriptome Resource for Black Tiger Shrimp (Penaeus monodon) Developed Using Isoform Sequencing (Iso-Seq)	Frontiers in Marine Science		PRJNA602748	SRR11341461	testis	male	Penaeus monodon	fastq	ELIGOS
ONT_experiment_28	A Novel Full-Length Transcriptome Resource for Black Tiger Shrimp (Penaeus monodon) Developed Using Isoform Sequencing (Iso-Seq)	Frontiers in Marine Science		PRJNA602748	SRR11341462	ovary	female	Penaeus monodon	fastq	ELIGOS
ONT_experiment_29	A Novel Full-Length Transcriptome Resource for Black Tiger Shrimp (Penaeus monodon) Developed Using Isoform Sequencing (Iso-Seq)	Frontiers in Marine Science		PRJNA602748	SRR11341463	intestine	female	Penaeus monodon	fastq	ELIGOS
ONT_experiment_30	A Novel Full-Length Transcriptome Resource for Black Tiger Shrimp (Penaeus monodon) Developed Using Isoform Sequencing (Iso-Seq)	Frontiers in Marine Science		PRJNA602748	SRR11341464	hepatopancrease	female	Penaeus monodon	fastq	ELIGOS
ONT_experiment_31	A Novel Full-Length Transcriptome Resource for Black Tiger Shrimp (Penaeus monodon) Developed Using Isoform Sequencing (Iso-Seq)	Frontiers in Marine Science		PRJNA602748	SRR11341459	intestine	male	Penaeus monodon	fastq	ELIGOS
ONT_experiment_32	A Novel Full-Length Transcriptome Resource for Black Tiger Shrimp (Penaeus monodon) Developed Using Isoform Sequencing (Iso-Seq)	Frontiers in Marine Science		PRJNA602748	SRR11341460	hepatopancrease	male	Penaeus monodon	fastq	ELIGOS
ONT_experiment_33				PRJNA681088	SRR13154249	gametophores	Ctrl	Physcomitrium patens	fastq	ELIGOS
ONT_experiment_34				PRJNA681088	SRR13154250	gametophores	Ctrl	Physcomitrium patens	fastq	ELIGOS
ONT_experiment_35				PRJNA681088	SRR13154251	gametophores	Ctrl	Physcomitrium patens	fastq	ELIGOS
ONT_experiment_36				PRJNA681088	SRR13154252	gametophores	Ctrl	Physcomitrium patens	fastq	ELIGOS
ONT_experiment_37				PRJNA681088	SRR13154253	protonemata	Ctrl	Physcomitrium patens	fastq	ELIGOS
ONT_experiment_38				PRJNA681088	SRR13154254	protonemata	Ctrl	Physcomitrium patens	fastq	ELIGOS
ONT_experiment_39				PRJNA681088	SRR13154255	protonemata	Ctrl	Physcomitrium patens	fastq	ELIGOS
ONT_experiment_40	Quantitative profiling of native RNA modifications and their dynamics using nanopore sequencing			GSE148603	SRR11541137		snR3KO	Saccharomyces cerevisiae	fastq	ELIGOS
ONT_experiment_41	Quantitative profiling of native RNA modifications and their dynamics using nanopore sequencing			GSE148603	SRR11541138		snR34KO	Saccharomyces cerevisiae	fastq	ELIGOS
ONT_experiment_42	Quantitative profiling of native RNA modifications and their dynamics using nanopore sequencing			GSE148603	SRR11541139		snR36KO	Saccharomyces cerevisiae	fastq	ELIGOS
ONT_experiment_43	Quantitative profiling of native RNA modifications and their dynamics using nanopore sequencing			GSE148603	SRR11541140		Ctrl	Saccharomyces cerevisiae	fastq	ELIGOS
ONT_experiment_44	Quantitative profiling of native RNA modifications and their dynamics using nanopore sequencing			GSE148603	SRR11541141		snR3KO	Saccharomyces cerevisiae	fastq	ELIGOS
ONT_experiment_45	Quantitative profiling of native RNA modifications and their dynamics using nanopore sequencing			GSE148603	SRR11541142		snR34KO	Saccharomyces cerevisiae	fastq	ELIGOS
ONT_experiment_46	Quantitative profiling of native RNA modifications and their dynamics using nanopore sequencing			GSE148603	SRR11541143		snR36KO	Saccharomyces cerevisiae	fastq	ELIGOS
ONT_experiment_47	Quantitative profiling of native RNA modifications and their dynamics using nanopore sequencing			GSE148603	SRR11541144		Ctrl	Saccharomyces cerevisiae	fastq	ELIGOS
ONT_experiment_48	Updated and enhanced pig cardiac transcriptome based on long-read RNA sequencing and proteomics	J Mol Cell Cardiol	33049256	PRJNA666320	SRR12738854			Sus scrofa	fastq	ELIGOS
ONT_experiment_49	A plant-like mechanism coupling m6A reading to polyadenylation safeguards transcriptome integrity and developmental gene partitioning in Toxoplasma	Elife	34263725	PRJNA705300	SRR13799561	HFF cell culture	Ctrl	Toxoplasma gondii	fastq	ELIGOS
ONT_experiment_50	A plant-like mechanism coupling m6A reading to polyadenylation safeguards transcriptome integrity and developmental gene partitioning in Toxoplasma	Elife	34263725	PRJNA705300	SRR13799562	HFF cell culture	Ctrl	Toxoplasma gondii	fastq	ELIGOS
ONT_experiment_51				PRJNA643165	SRR12162135	B73	kernels 24 days after pollination	Zea mays	fastq	ELIGOS
ONT_experiment_52				PRJNA643165	SRR12162141	B73	14 day seedling	Zea mays	fastq	ELIGOS
ONT_experiment_53				PRJNA643165	SRR12162143	W22	kernels 24 days after pollination	Zea mays	fastq	ELIGOS
ONT_experiment_54				PRJNA643165	SRR12162144	W22	kernels 24 days after pollination	Zea mays	fastq	ELIGOS
ONT_experiment_55				PRJNA643165	SRR12162146	W22	14 day seedling	Zea mays	fastq	ELIGOS
ONT_experiment_56	Direct RNA sequencing enables m6A detection in endogenous transcript isoforms at base-specific resolution	RNA	31624092	GSE132971	SRR9646141_HEK_WT	HEK293	Ctrl	Homo Sapiens	fast5	ELIGOS/Tombo
ONT_experiment_57	Direct RNA sequencing enables m6A detection in endogenous transcript isoforms at base-specific resolution	RNA	31624092	GSE132971	SRR9646142_HEK_shMETTL3	HEK293	METTL3_KD	Homo Sapiens	fast5	ELIGOS/Tombo
ONT_experiment_58	Cytoplasmic polyadenylation by TENT5A is required for proper bone formation	Cell Rep		PRJEB39819	ERR5534381_HEK293_TENT5A_MUT_tether_rep1	HEK293	TENT5Amutate	Homo Sapiens	fast5	ELIGOS/Tombo
ONT_experiment_59	Cytoplasmic polyadenylation by TENT5A is required for proper bone formation	Cell Rep		PRJEB39819	ERR5534382_HEK293_TENT5A_MUT_tether_rep2	HEK293	TENT5Amutate	Homo Sapiens	fast5	ELIGOS/Tombo
ONT_experiment_60	Cytoplasmic polyadenylation by TENT5A is required for proper bone formation	Cell Rep		PRJEB39819	ERR5534379_HEK293_TENT5A_WT_tether_rep1	HEK293	Ctrl	Homo Sapiens	fast5	ELIGOS/Tombo
ONT_experiment_61	Cytoplasmic polyadenylation by TENT5A is required for proper bone formation	Cell Rep		PRJEB39819	ERR5534380_HEK293_TENT5A_WT_tether_rep2	HEK293	Ctrl	Homo Sapiens	fast5	ELIGOS/Tombo
ONT_experiment_62	Direct RNA sequencing enables m6A detection in endogenous transcript isoforms at base-specific resolution	RNA	31624092	GSE132971	SRR9646143	HMEC	Ctrl	Homo Sapiens	fast5	ELIGOS/Tombo
ONT_experiment_63	Direct RNA sequencing enables m6A detection in endogenous transcript isoforms at base-specific resolution	RNA	31624092	GSE132971	SRR9646144	HMEC	ALKBH5_OE	Homo Sapiens	fast5	ELIGOS/Tombo
ONT_experiment_64	Determination of isoform-specific RNA structure with nanopore long reads	Nat Biotechnol	33106685	GSE133361	SRR14294992	H9	Ctrl	Homo Sapiens	fast5	ELIGOS/Tombo
ONT_experiment_65	Determination of isoform-specific RNA structure with nanopore long reads	Nat Biotechnol	33106685	GSE133361	SRR9661735	H9	NAI_N3_treated_rep1	Homo Sapiens	fast5	ELIGOS/Tombo
ONT_experiment_66	Determination of isoform-specific RNA structure with nanopore long reads	Nat Biotechnol	33106685	GSE133361	SRR9661752	H9	NAI_N3_treated_rep2	Homo Sapiens	fast5	ELIGOS/Tombo
ONT_experiment_67				GSE132766	SRR9304718_0612_K562Sequins2	k562	Ctrl	Homo Sapiens	fast5	ELIGOS/Tombo
ONT_experiment_68				GSE132766	SRR9304719_0619_K562Sequins2	k562	Ctrl	Homo Sapiens	fast5	ELIGOS/Tombo
ONT_experiment_69				PRJEB33485	ERR3431201_0019_K562Sequins2	k562	Ctrl	Homo Sapiens	fast5	ELIGOS/Tombo
ONT_experiment_70				PRJEB33485	ERR3440608_0025_K562Sequins2	k562	Ctrl	Homo Sapiens	fast5	ELIGOS/Tombo
ONT_experiment_71	Direct RNA sequencing on nanopore arrays redefines the transcriptional complexity of a viral pathogen	Nat Commun		PRJEB27861	ERR2715397_NHDF_Run4_fast5	NHDF	Ctrl	Homo Sapiens	fast5	ELIGOS/Tombo
ONT_experiment_72	Direct RNA sequencing on nanopore arrays redefines the transcriptional complexity of a viral pathogen	Nat Commun		PRJEB27861	ERR2715397_NHDF_Run5	NHDF	Ctrl	Homo Sapiens	fast5	ELIGOS/Tombo
ONT_experiment_73	Direct RNA sequencing on nanopore arrays redefines the transcriptional complexity of a viral pathogen	Nat Commun		PRJEB27861	ERR2721956_dVHS_Run1	NHDF	HSV-1_vhs	Homo Sapiens	fast5	ELIGOS/Tombo
ONT_experiment_74	The pan-cancer lncRNA PLANE regulates an alternative splicing program to promote cancer pathogenesis	Nat Commun	34145290	GSE172124	SRR14243140	A549-ONT-NC-1	Ctrl	Homo Sapiens	fastq	ELIGOS
ONT_experiment_75	The pan-cancer lncRNA PLANE regulates an alternative splicing program to promote cancer pathogenesis	Nat Commun	34145290	GSE172124	SRR14243141	A549-ONT-NC-2	Ctrl	Homo Sapiens	fastq	ELIGOS
ONT_experiment_76	The pan-cancer lncRNA PLANE regulates an alternative splicing program to promote cancer pathogenesis	Nat Commun	34145290	GSE172124	SRR14243142	A549-ONT-siPLANE-1	siPLANE	Homo Sapiens	fastq	ELIGOS
ONT_experiment_77	The pan-cancer lncRNA PLANE regulates an alternative splicing program to promote cancer pathogenesis	Nat Commun	34145290	GSE172124	SRR14243143	A549-ONT-siPLANE-2	siPLANE	Homo Sapiens	fastq	ELIGOS
ONT_experiment_78	Decoding the epitranscriptional landscape from native RNA sequences	Nucleic Acids Res		PRJNA497103	SRR11550235	KTC-1	Ctrl	Homo Sapiens	fastq	ELIGOS
ONT_experiment_79				PRJNA703954	SRR13762845	ENDOC-βH1	cytokines	Homo Sapiens	fastq	ELIGOS
ONT_experiment_80				PRJNA703954	SRR13762844	ENDOC-βH1	Ctrl	Homo Sapiens	fastq	ELIGOS
ONT_experiment_81				PRJNA703954	SRR13762843	ENDOC-βH1	Ctrl	Homo Sapiens	fastq	ELIGOS
ONT_experiment_82				PRJNA703954	SRR13762842	ENDOC-βH1	cytokines	Homo Sapiens	fastq	ELIGOS
ONT_experiment_83				PRJNA703954	SRR13762841	ENDOC-βH1	cytokines	Homo Sapiens	fastq	ELIGOS
ONT_experiment_84				PRJNA703954	SRR13762846	ENDOC-βH1	Ctrl	Homo Sapiens	fastq	ELIGOS
ONT_experiment_85				GSE155708	SRR12389273	HEK293T	Ctrl	Homo Sapiens	fastq	ELIGOS
ONT_experiment_86				PRJNA725229	SRR14326969	PDX	ALL1807	Homo Sapiens	fastq	ELIGOS
ONT_experiment_87				PRJNA725229	SRR14326971	HEK29T	CD19_Increasing	Homo Sapiens	fastq	ELIGOS
ONT_experiment_88				GSE132766	SRR9304712	GM12878	Ctrl	Homo Sapiens	fastq	ELIGOS
ONT_experiment_89				GSE132766	SRR9304713	GM12878	Ctrl	Homo Sapiens	fastq	ELIGOS
ONT_experiment_90				GSE132766	SRR9304714	GM12878	Ctrl	Homo Sapiens	fastq	ELIGOS
ONT_experiment_91				GSE132766	SRR9304715	HepG2	Ctrl	Homo Sapiens	fastq	ELIGOS
ONT_experiment_92				GSE132766	SRR9304716	HepG2	Ctrl	Homo Sapiens	fastq	ELIGOS
ONT_experiment_93				GSE132766	SRR9304717	HepG2	Ctrl	Homo Sapiens	fastq	ELIGOS
ONT_experiment_94				GSE132766	SRR9304718	K562	Ctrl	Homo Sapiens	fastq	ELIGOS
ONT_experiment_95				GSE132766	SRR9304719	K562	Ctrl	Homo Sapiens	fastq	ELIGOS
ONT_experiment_96	Decoding the epitranscriptional landscape from native RNA sequences	Nucleic Acids Res		PRJNA497103	SRR11550256	SEAC	Ctrl	Homo Sapiens	fastq	ELIGOS
ONT_experiment_97	Decoding the epitranscriptional landscape from native RNA sequences			PRJNA497103	SRR11550257	H460	Ctrl	Homo Sapiens	fastq	ELIGOS
ONT_experiment_98	miRNA-independent function of long noncoding pri-miRNA loci	Proc Natl Acad Sci U S A		PRJNA564324	SRR10081950	u87	Ctrl	Homo Sapiens	fastq	ELIGOS
ONT_experiment_99	Cytoplasmic polyadenylation by TENT5A is required for proper bone formation	Cell Rep		PRJEB39819	ERR4977433_adult_TENT5A_KO_1	neonatal_calvarial_osteoblasts	adult(TENT5A_KO)	Mus musculus	fast5	ELIGOS/Tombo
ONT_experiment_100	Cytoplasmic polyadenylation by TENT5A is required for proper bone formation	Cell Rep		PRJEB39819	ERR4977434_adult_TENT5A_KO_2	neonatal_calvarial_osteoblasts	adult(TENT5A_KO)	Mus musculus	fast5	ELIGOS/Tombo
ONT_experiment_101	Cytoplasmic polyadenylation by TENT5A is required for proper bone formation	Cell Rep		PRJEB39819	ERR4977431_adult_TENT5A_WT_1	neonatal_calvarial_osteoblasts	adult	Mus musculus	fast5	ELIGOS/Tombo
ONT_experiment_102	Cytoplasmic polyadenylation by TENT5A is required for proper bone formation	Cell Rep		PRJEB39819	ERR4977432_adult_TENT5A_WT_2	neonatal_calvarial_osteoblasts	adult	Mus musculus	fast5	ELIGOS/Tombo
ONT_experiment_103	Cytoplasmic polyadenylation by TENT5A is required for proper bone formation	Cell Rep		PRJEB39819	ERR4471608_d14_TENT5A_WT_1	neonatal_calvarial_osteoblasts	d14	Mus musculus	fast5	ELIGOS/Tombo
ONT_experiment_104	Cytoplasmic polyadenylation by TENT5A is required for proper bone formation	Cell Rep		PRJEB39819	ERR4471610_d14_TENT5A_WT_2	neonatal_calvarial_osteoblasts	d14	Mus musculus	fast5	ELIGOS/Tombo
ONT_experiment_105	Cytoplasmic polyadenylation by TENT5A is required for proper bone formation	Cell Rep		PRJEB39819	ERR4471611_d14_TENT5A_KO_1	neonatal_calvarial_osteoblasts	d14(TENT5A_KO)	Mus musculus	fast5	ELIGOS/Tombo
ONT_experiment_106	Cytoplasmic polyadenylation by TENT5A is required for proper bone formation	Cell Rep		PRJEB39819	ERR4471613_d14_TENT5A_KO_2	neonatal_calvarial_osteoblasts	d14(TENT5A_KO)	Mus musculus	fast5	ELIGOS/Tombo
ONT_experiment_107	Cytoplasmic polyadenylation by TENT5A is required for proper bone formation	Cell Rep		PRJEB39819	ERR4468308_d0_TENT5A_WT_1	neonatal_calvarial_osteoblasts	d0	Mus musculus	fast5	ELIGOS/Tombo
ONT_experiment_108	Cytoplasmic polyadenylation by TENT5A is required for proper bone formation	Cell Rep		PRJEB39819	ERR4468310_d0_TENT5A_WT_2	neonatal_calvarial_osteoblasts	d0	Mus musculus	fast5	ELIGOS/Tombo
ONT_experiment_109	Cytoplasmic polyadenylation by TENT5A is required for proper bone formation	Cell Rep		PRJEB39819	ERR4468311_d0_TENT5A_KO_1	neonatal_calvarial_osteoblasts	d0(TENT5A_KO)	Mus musculus	fast5	ELIGOS/Tombo
ONT_experiment_110	Cytoplasmic polyadenylation by TENT5A is required for proper bone formation	Cell Rep		PRJEB39819	ERR4468313_d0_TENT5A_KO_2	neonatal_calvarial_osteoblasts	d0(TENT5A_KO)	Mus musculus	fast5	ELIGOS/Tombo
ONT_experiment_111	Immunoglobulin expression and the humoral immune response is regulated by the non-canonical poly(A) polymerase TENT5C	Nat Commun		PRJEB33089	ERR3765653_TENTA5C_KO	primary_B_cells	TENT5C_KO	Mus musculus	fast5	ELIGOS/Tombo
ONT_experiment_112	Immunoglobulin expression and the humoral immune response is regulated by the non-canonical poly(A) polymerase TENT5C	Nat Commun		PRJEB33089	ERR3765654_WT	primary_B_cells	Ctrl	Mus musculus	fast5	ELIGOS/Tombo
ONT_experiment_113	Decoding the epitranscriptional landscape from native RNA sequences	Nucleic Acids Res		PRJNA497103	SRR11550232	mESCs	Mettl3_KO	Mus musculus	fastq	ELIGOS
ONT_experiment_114	Decoding the epitranscriptional landscape from native RNA sequences	Nucleic Acids Res		PRJNA497103	SRR11550233	mESCs	Mettl3_WT	Mus musculus	fastq	ELIGOS
ONT_experiment_115	Decoding the epitranscriptional landscape from native RNA sequences	Nucleic Acids Res		PRJNA497103	SRR11550260	mESCs	Mettl14_KO	Mus musculus	fastq	ELIGOS
ONT_experiment_116	Decoding the epitranscriptional landscape from native RNA sequences	Nucleic Acids Res		PRJNA497103	SRR11550261	mESCs	Mettl14_WT	Mus musculus	fastq	ELIGOS
humam_m5U_experiment1
humam_m5U_experiment2
humam_m5U_experiment3
humam_2'-O_experiment1
humam_2'-O_experiment2
humam_m6Am_experiment1
humam_m6Am_experiment2
humam_m6Am_experiment3
humam_m6Am_experiment4
humam_m7G_experiment1
humam_m7G_experiment2
humam_m7G_experiment3
humam_m7G_experiment4
humam_m7G_experiment5

## Sheet: Table S3
Table S3 Sources of genetic variants
ID	Database	Species	Genome	Tumor Type	SNP number	Information
Cancer type 1	TCGA (v35)	Human	hg38	TCGA-BRCA	82280	Somatic mutations in Breast Invasive Carcinoma
Cancer type 2	TCGA (v35)	Human	hg38	TCGA-THCA	5129	Somatic mutations in Thyroid carcinoma
Cancer type 3	TCGA (v35)	Human	hg38	TCGA-UCEC	561179	Somatic mutations in Uterine Corpus Endometrial Carcinoma
Cancer type 4	TCGA (v35)	Human	hg38	TCGA-DLBC	6309	Somatic mutations in Lymphoid Neoplasm Diffuse Large B-cell Lymphoma
Cancer type 5	TCGA (v35)	Human	hg38	TCGA-COAD	186914	Somatic mutations in Colon adenocarcinoma
Cancer type 6	TCGA (v35)	Human	hg38	TCGA-CESC	66316	Somatic mutations in Cervical Squamous Cell Carcinoma and Endocervical Adenocarcinoma
Cancer type 7	TCGA (v35)	Human	hg38	TCGA-BLCA	112098	Somatic mutations in Bladder Urothelial Carcinoma
Cancer type 8	TCGA (v35)	Human	hg38	TCGA-CHOL	3321	Somatic mutations in Cholangiocarcinoma
Cancer type 9	TCGA (v35)	Human	hg38	TCGA-ESCA	27404	Somatic mutations in Esophageal Carcinoma
Cancer type 10	TCGA (v35)	Human	hg38	TCGA-ACC	7657	Somatic mutations in Adrenocortical carcinoma
Cancer type 11	TCGA (v35)	Human	hg38	TCGA-KICH	2171	Somatic mutations in Kidney Chromophobe
Cancer type 12	TCGA (v35)	Human	hg38	TCGA-HNSC	83690	Somatic mutations in Head and Neck Squamous Cell Carcinoma
Cancer type 13	TCGA (v35)	Human	hg38	TCGA-LIHC	40094	Somatic mutations in Liver hepatocellular carcinoma
Cancer type 14	TCGA (v35)	Human	hg38	TCGA-MESO	2510	Somatic mutations in Mesothelioma
Cancer type 15	TCGA (v35)	Human	hg38	TCGA-LAML	3559	Somatic mutations in Acute Myeloid Leukemia
Cancer type 16	TCGA (v35)	Human	hg38	TCGA-KIRP	16530	Somatic mutations in Kidney renal papillary cell carcinoma
Cancer type 17	TCGA (v35)	Human	hg38	TCGA-KIRC	18495	Somatic mutations in Kidney renal clear cell carcinoma
Cancer type 18	TCGA (v35)	Human	hg38	TCGA-GBM	47187	Somatic mutations in Glioblastoma multiforme
Cancer type 19	TCGA (v35)	Human	hg38	TCGA-LGG	30129	Somatic mutations in Brain Lower Grade Glioma
Cancer type 20	TCGA (v35)	Human	hg38	TCGA-SARC	16651	Somatic mutations in Sarcoma
Cancer type 21	TCGA (v35)	Human	hg38	TCGA-PCPG	1801	Somatic mutations in Pheochromocytoma and Paraganglioma
Cancer type 22	TCGA (v35)	Human	hg38	TCGA-READ	51570	Somatic mutations in Rectum adenocarcinoma
Cancer type 23	TCGA (v35)	Human	hg38	TCGA-PAAD	24214	Somatic mutations in Pancreatic adenocarcinoma
Cancer type 24	TCGA (v35)	Human	hg38	TCGA-LUAD	171843	Somatic mutations in Lung adenocarcinoma
Cancer type 25	TCGA (v35)	Human	hg38	TCGA-PRAD	23207	Somatic mutations in Prostate adenocarcinoma
Cancer type 26	TCGA (v35)	Human	hg38	TCGA-OV	32673	Somatic mutations in Ovarian serous cystadenocarcinoma
Cancer type 27	TCGA (v35)	Human	hg38	TCGA-LUSC	150852	Somatic mutations in Lung squamous cell carcinoma
Cancer type 28	TCGA (v35)	Human	hg38	TCGA-TGCT	2465	Somatic mutations in Testicular Germ Cell Tumors
Cancer type 29	TCGA (v35)	Human	hg38	TCGA-THYM	2041	Somatic mutations in Thymoma
Cancer type 30	TCGA (v35)	Human	hg38	TCGA-UVM	1338	Somatic mutations in Uveal Melanoma
Cancer type 31	TCGA (v35)	Human	hg38	TCGA-SKCM	323031	Somatic mutations in Skin Cutaneous Melanoma
Cancer type 32	TCGA (v35)	Human	hg38	TCGA-UCS	8291	Somatic mutations in Uterine Carcinosarcoma
Cancer type 33	TCGA (v35)	Human	hg38	TCGA-STAD	151966	Somatic mutations in Stomach adenocarcinoma
Dataset 34	1000 Genomes	Human	hg38	---	3962	Phase3 Mitochondrial Chromosome Variants set
Dataset 35	Ensembl release 106	Rat	rn6	---	4686338	Germline mutations in rat
Dataset 36	dbSNP151	Human	hg38	---	37094832	Germline mutations in human
Dataset 37	dbSNP151	Mouse	mm10	---	5418814	Germline mutations in mouse
Dataset 38	dbSNP151	Zebrafish	danRer10	---	13622972	Germline mutations in zebrafish
